# Supplementary material for: Early relational origins of Theory of Mind: A two‐study replication
Source: J Child Psychol Psychiatry. 2024 Jul 18;66(1):41–52. doi: 10.1111/jcpp.14029 (PMC11652414; doi:10.1111/jcpp.14029)
Supplement: Supplementary file 1 — Table S1. CAPS: Demographic characteristics of the recruited sample at entry (N = 200). Table S2. FS: Demographic characteristics of the recruited sample at entry (N = 102). Appendix S3. The construction of MRO measure [file JCPP-66-41-s001.zip]

Archive with 3 entries (3 files):
- Appendix_S3_MRO_construction_June_17.docx
- Table_S1_CAPS_Demographics_April26.docx
- Table_S2_FS_Demographics_April26.docx
